# Supplementary material for: “If I Didn′t Do Sports, I Would Definitely Eat Less Meat”—Physical Activity: Enemy or Ally for Healthier Food Choices?
Source: Nutrients. 2025 Oct 25;17(21):3362. doi: 10.3390/nu17213362 (PMC12609474; doi:10.3390/nu17213362)
Supplement: Supplementary file 1 [file nutrients-17-03362-s001.zip]

Archive with 1 entries (1 files):
- nutrients-3925517-supplementary.pdf
